# Supplementary material for: From Attraction to Repellency: The Olfactory Response Pattern of Papilio polytes to Shared Volatiles from Frass and Host Plants Driven by Chemical Composition
Source: Insects. 2026 Apr 24;17(5):452. doi: 10.3390/insects17050452 (PMC13207816; doi:10.3390/insects17050452)
Supplement: Supplementary file 1 [file insects-17-00452-s001.zip]

Archive with 1 entries (1 files):
- insects-4128169-supplementary.pdf
